# Supplementary material for: New provincial records of skinks (Squamata: Scincidae) from northwestern Vietnam
Source: Biodivers Data J. 2015 Feb 5;(3):e4284. doi: 10.3897/BDJ.3.e4284 (PMC4319168; doi:10.3897/BDJ.3.e4284)
Supplement: Supplementary material 1 — Appendix 1. Morphological characters of skink specimens from Vietnam (for abbreviations see Material and Methods; * regenerated tail or tai tip lost; – data unobtainable; bilateral scale counts are given as left/right) [file biodiversity_data_journal-3-e4284-s001.xlsx]

## Sheet: Scincidae
Appendix 1. Morphological characters of skink specimens from Vietnam (for abbreviations see Material and Methods; * regenerated tail or tai tip lost; – data unobtainable; bilateral scale counts are given as left/right)
Species				Eutropis macularius						Scincella devorator		Scincella monticola	Scincella ochracae											Sphenomorphus crytotis	Sphenomorphus indicus
Cat. No.	TBU PAT.167	TBU PAT.168	TBU PAT.169	TBU PAT.172	TBU PAT.173	TBU PAT.165	TBU PAT.166	TBU PAT.170	TBU PAT.171	TBU PAT.26	TBU PAT.72	HNUE MNR.56	TBU PAT.127	TBU PAT.128	TBU PAT.156	TBU PAT.160	HNUE MNR.88	IEBR A.2014.23	TBU PAT.125	TBU PAT.155	TBU PAT.157	TBU PAT.159	TBU PAT.161	HNUE MNR.26	HNUE MNR.28	HNUE MNR.27	HNUE MNR.65	HNUE MNR.20
Sex	Male	Male	Male	Male	Male	Female	Female	Female	Female	Female	Female	Subadult	Male	Male	Male	Male	Male	Male	Female	Female	Female	Female	Female	Female	Male	Male	Female	Female
Measurements (in mm)
SVL	61.7	55.6	59.7	57.9	56.7	57.5	55.4	57.5	59.6	52.1	53.9	27	45.4	42.3	44.9	43.4	34.2	39.2	43.2	50	45.8	46.1	47.6	68.2	63.4	69.6	82.6	78.8
TaL	95.4	55*	28.6*	66.1*	44.6*	85.7	84.6	67.7*	80.5	67.5*	51.5*	37.6	35.1*	48.1*	62.34	75	24*	69.11	23.8*	40.9*	12.7*	63.9	20.5*	116.78	80.4*	112.2	141.3	151
AG	30.2	26.2	30.4	24.9	24.1	27.2	29	27.2	26.7	27.3	28	13.8	23.96	21.4	24.4	20.8	17.9	20.7	26.6	30	26.1	27.5	26.9	32.84	32.7	30.1	40.6	41
SL	5.2	4.8	5.6	5.3	5	5	5.1	5	5.2	4.4	4.3	2.4	3.38	3.2	3.2	3.1	3	3.3	2.8	3	3	2.4	2.9	6.4	5.5	5.3	6.9	6.9
STL	13	11.6	12.7	12.5	12.2	11.2	11.4	11.7	12	9.9	10.1	5.5	8.7	7.9	8.4	8	6.8	7.7	7	7.8	7.8	7.7	7.9	14.65	12.8	12.6	16.5	16.6
SFlL	24	21.1	21.4	21.4	22.4	19.8	19.5	21	22.2	18	18.8	10.4	16.1	15.5	15.8	16.2	12.9	15	12.4	15.9	14.6	13.8	15.6	27.28	21.9	21.9	29.8	30.7
END	3.2	3.2	3.2	3.5	3.2	3	3.5	3.6	3.8	2.9	2.9	1.1	1.9	1.8	2.1	1.8	2.1	2.4	1.9	2.2	2	1.8	2	4.1	3.7	3.5	4.5	4.3
EL	4	3.4	3.7	3.7	3.6	3	3.4	3.4	3.8	1.5	1.1	1.6	2	2	2.9	2.6	1.8	2.15	2	2.7	2.1	1.7	1.9	4.63	3.9	3.9	4.1	4.4
HL	11.1	10.9	11	11	10.6	9.3	9.6	9.7	9.7	9.4	9.5	5.6	8.2	7.5	7.9	7.5	6.4	7.3	6.9	7.8	7.2	7.7	8	14.29	11.9	11.6	14.6	14.3
HW	9.3	7.6	9.2	8.4	9	8.1	8.7	8.8	8.9	7.2	7.1	4	5.4	5.3	5.8	5.4	4.5	5.6	4.8	10.4	5	4.9	5.4	9.89	9	9.9	12.2	11.9
HH	7.4	6.4	7.5	6.9	7	6.9	7.3	6.7	7	5.4	5.6	2.8	4.4	4.2	4.2	4.1	3.4	4.46	3.6	4	3.8	3.9	4.3	7.85	6.7	7	9.8	9.7
TYD	1.3	1.3	1.4	1.4	1.3	1.2	1.1	1.4	1.3	1.1	1	1	1.4	1.4	1.5	1.3	1.2	1.7	1.3	1.8	1.3	1.4	1.4	1.54	2.2	2.1	2.6	2.4
FlL	20.2	17.8	–	17.2	18	16.8	17.3	17.8	17.5	17	17.2	5.8	10.3	9.8	10.4	9.4	9.2	10	9.2	9.7	7.6	8.8	9.4	19.26	18.6	17.5	20.6	20
HlL	27.9	26	–	25.9	25.9	25	24.9	24.7	24.7	22.1	21.6	7.8	16.6	14.5	15.3	16.3	12.7	14.73	13.9	15.2	14.5	14.7	14.7	28.16	27.6	26.6	34.9	30.7
SVL/TaL	0.646751	–	–	–	–	0.670945	0.654846	–	0.740373	–	–	0.718085	–	–	0.720244	0.578667	–	0.567212	–	–	–	0.72144	–	0.584004	–	0.620321	0.584572	0.521854
FIL/SVL	0.33	0.32	–	0.3	0.32	0.29	0.31	0.31	0.29	0.33	0.32	0.21	0.23	0.23	0.23	0.22	0.27	0.26	0.21	0.19	0.17	0.19	0.2	0.28	0.29	0.25	0.25	0.25
HIL/SVL	0.45	0.47	–	0.45	0.46	0.43	0.45	0.43	0.41	0.42	0.4	0.29	0.37	0.34	0.34	0.38	0.37	0.38	0.32	0.3	0.32	0.32	0.31	0.41	0.44	0.38	0.42	0.39
Scalation
Prefrontals in contact	no	no	no	no	no	no	no	no	no	yes	yes	no	yes	yes	yes	yes	yes	yes	yes	yes	yes	yes	yes	yes	no	no	no	no
Supraoculars in contact with frontal	1	1	1	1	1	1	1	1	1	2	2	2	2	2	2	2	2	2	2	2	2	2	2	2	3	3	3	3
Supraoculars	4	4	4	4	4	4	4	4	4	4	4	4	4	4	4	4	4	4	4	4	4	4	4	4	4	4	4	4
Parietals in contact each other posteriorly	no	no	no	no	no	no	no	no	no	yes	yes	yes	yes	yes	yes	yes	yes	yes	yes	yes	yes	yes	yes	yes	yes	yes	yes	yes
Nuchals	1	1	1	1	1	1	2	1	1	3	3	3	2	2	0	1/2	1	2	3	1	0	1	1	3	1	1	1	1
Supranasal	1	1	1	1	1	1	1	1	1	0	0	0	0	0	0	0	0	0	0	0	0	0	0	0	0	0	0	0
Loreals	2	2	2	2	2	2	2	2	2	2	2	2	2	2	2	2	2	2	2	2	2	2	2	2	2	2	2	2
Preoculars	2	2	2	2	2	2	2	2	2	2	2	?	1	1	1	1	2	2	1	2	1	1	1	1	2	2	2	2
Supraciliaries	5/5	5/5	5/5	5/5	5/5	6/6	5/6	6/5	6/6	7/8	7/7	6//6	7/7	7/7	7/8	7/8	8/8	8/8	8/7	8/7	7/7	7/7	7/7	9/10	9/9	9/9	9/9	9/9
Postoculars	2	2	2	2	2	2	2	2	2	2	2	1	1	2	1	1	1	2	1	1	1	1	1	2	2	2	2	2
Primary temporals	3	3	3	3	3	3	3	3	3	1	1	1	1	1	1	1	1	2	2	1	1	1	1	2	2	2	2	2
Secondary temporals	3	3	3	3	3	3	3	3	3	2	2	2	2	2	2	2	2	2	2	2	2	2	2	3	2	2	2	2
Supralabials	7/7	7/7	7/7	7/7	7/7	7/7	7/7	7/7	7/7	7/7	7/7	7//7	8/8	7/7	7/7	7/7	7/7	7/7	7/7	7/7	7/8	7/7	7/7	7/7	7/7	7/7	7/7	7/7
Post supralabials	2	2	2	2	2	2	2	2	2	2	2	2	2	2	2	2	2	2	2	2	2	2	2	2	2	2	2	2
Lower eyelid	scaly	scaly	scaly	scaly	scaly	scaly	scaly	scaly	scaly	window	window	window	window	window	window	window	window	window	window	window	window	window	window	scaly	scaly	scaly	scaly	scaly
Auricular lobules	0	0	0	0	0	0	0	0	0	0	0	0	3/3	3/4	3/3	3/3	3/3	3/3	3/3	3/3	3/3	3/3	3/4	0	3/3	3/3	3/3	3/3
Infralabials	7/7	7/7	7/7	7/7	7/7	7/7	7/7	7/7	7/7	6/6	6/6	6//6	6/6	6	6/6	5/5	5/5	6/6	6/6	6/6	6/6	6/6	6/6	7//7	7/7	7/7	7/7	7/7
Chin shields (pair)	2	2	2	2	2	2	2	2	2	3	3	3	3	3	3	3	3	3	3	3	3	3	3	3	3	3	3	3
Midbody scale rows	30	30	30	30	30	30	30	30	30	28	28	24	30	30	32	30	30	32	32	30	30	30	32	34	36	34	34	34
Dorsal scales	carinated	carinated	carinated	carinated	carinated	carinated	carinated	carinated	carinated	smooth	smooth	smooth	smooth	smooth	smooth	smooth	smooth	smooth	smooth	smooth	smooth	smooth	smooth	smooth	smooth	smooth	smooth	smooth
Paravertebral scales	36	36	37	36	37	37	36	36	39	66	63	58	65	65	66	61	67	63	65	66	65	67	65	68	71	71	68	74
Ventrals in transerve rows	44	44	43	43	44	45	47	47	47	61	66	56	67	68	67	67	67	60	71	68	66	70	69	75	65	67	68	69
Subdigital lamellae on 4th finger	10/10	10/10	–	10/10	10/10	10/10	11//10	10/10	10/10	14/14	14/14	7/7	10/10	9/9	9/9	9/9	9/9	9/9	10/10	10/10	11/11	11/11	11/11	13/13	11/11	11/11	11/11	11/11
Subdigital lamellae on 4th toe	13/15	13/13	–	14/14	14/13	16/16	13/14	14/16	13/14	19/18	17/17	11/11	15/15	15/16	15/16	15/15	15/15	15/15	16/16	15/15	17/17	16/16	16/16	20/20	16/16	16/16	17/18	15/15
