# Supplementary material for: New provincial records of skinks (Squamata: Scincidae) from northwestern Vietnam
Source: Biodivers Data J. 2015 Feb 5;(3):e4284. doi: 10.3897/BDJ.3.e4284 (PMC4319168; doi:10.3897/BDJ.3.e4284)
Supplement: XML Treatment for Sphenomorphus cryptotis [file BDJ.3.e4284-treatment5.xml]

<!DOCTYPE tp:taxon-treatment
  PUBLIC "-//TaxonX//DTD Taxonomic Treatment Publishing DTD v0 20100105//EN" "tax-treatment-NSO.dtd">
<tp:taxon-treatment xmlns:tp="http://www.plazi.org/taxpub"><tp:treatment-meta><mixed-citation publication-type="journal"><person-group><name><surname>Pham</surname><given-names>Anh Van</given-names></name><name><surname>Le</surname><given-names>Dzung Trung</given-names></name><name><surname>Nguyen</surname><given-names>Son Lan Hung</given-names></name><name><surname>Ziegler</surname><given-names>Thomas</given-names></name><name><surname>Nguyen</surname><given-names>Truong Quang</given-names></name></person-group><article-title>New provincial records of skinks (<tp:taxon-name><tp:taxon-name-part taxon-name-part-type="order">Squamata</tp:taxon-name-part></tp:taxon-name>: <tp:taxon-name><tp:taxon-name-part taxon-name-part-type="family">Scincidae</tp:taxon-name-part></tp:taxon-name>) from northwestern Vietnam</article-title><source>Biodivers Data J</source><day>05</day><month>2</month><year>2015</year><volume>2015</volume><issue>3</issue><pub-id pub-id-type="doi">10.3897/BDJ.3.e4284</pub-id></mixed-citation></tp:treatment-meta><tp:nomenclature><tp:taxon-name><tp:taxon-name-part taxon-name-part-type="genus">Sphenomorphus</tp:taxon-name-part> <tp:taxon-name-part taxon-name-part-type="species">cryptotis</tp:taxon-name-part></tp:taxon-name><tp:taxon-authority>Darevsky, Orlov &amp; Ho, 2004</tp:taxon-authority></tp:nomenclature><tp:treatment-sec sec-type="materials"><title>Materials</title><list list-type="alpha-lower" list-content="occurrences"><list-item><p><bold>Type status:</bold> <named-content xmlns:xlink="http://www.w3.org/1999/xlink" content-type="dwc:typeStatus" xlink:type="simple">Other material</named-content>. <bold>Occurrence:</bold> catalogNumber: <named-content xmlns:xlink="http://www.w3.org/1999/xlink" content-type="dwc:catalogNumber" xlink:type="simple">HNUE MNR.26</named-content>; individualCount: <named-content xmlns:xlink="http://www.w3.org/1999/xlink" content-type="dwc:individualCount" xlink:type="simple">1</named-content>; sex: <named-content xmlns:xlink="http://www.w3.org/1999/xlink" content-type="dwc:sex" xlink:type="simple">female</named-content>; lifeStage: <named-content xmlns:xlink="http://www.w3.org/1999/xlink" content-type="dwc:lifeStage" xlink:type="simple">adult</named-content>; <bold>Taxon:</bold> scientificNameID: <named-content xmlns:xlink="http://www.w3.org/1999/xlink" content-type="dwc:scientificNameID" xlink:type="simple">Sphenomorphus cryptotis</named-content>; scientificName: <named-content xmlns:xlink="http://www.w3.org/1999/xlink" content-type="dwc:scientificName" xlink:type="simple"><italic><tp:taxon-name><tp:taxon-name-part taxon-name-part-type="genus">Sphenomorphus</tp:taxon-name-part> <tp:taxon-name-part taxon-name-part-type="species">cryptotis</tp:taxon-name-part></tp:taxon-name></italic></named-content>; class: <named-content xmlns:xlink="http://www.w3.org/1999/xlink" content-type="dwc:class" xlink:type="simple"><tp:taxon-name><tp:taxon-name-part taxon-name-part-type="class">Reptilia</tp:taxon-name-part></tp:taxon-name></named-content>; order: <named-content xmlns:xlink="http://www.w3.org/1999/xlink" content-type="dwc:order" xlink:type="simple"><tp:taxon-name><tp:taxon-name-part taxon-name-part-type="order">Squamata</tp:taxon-name-part></tp:taxon-name></named-content>; family: <named-content xmlns:xlink="http://www.w3.org/1999/xlink" content-type="dwc:family" xlink:type="simple"><tp:taxon-name><tp:taxon-name-part taxon-name-part-type="family">Scincidae</tp:taxon-name-part></tp:taxon-name></named-content>; genus: <named-content xmlns:xlink="http://www.w3.org/1999/xlink" content-type="dwc:genus" xlink:type="simple"><tp:taxon-name><tp:taxon-name-part taxon-name-part-type="genus">Sphenomorphus</tp:taxon-name-part></tp:taxon-name></named-content>; specificEpithet: <named-content xmlns:xlink="http://www.w3.org/1999/xlink" content-type="dwc:specificEpithet" xlink:type="simple">cryptotis</named-content>; scientificNameAuthorship: <named-content xmlns:xlink="http://www.w3.org/1999/xlink" content-type="dwc:scientificNameAuthorship" xlink:type="simple">Darevsky, Orlov &amp; Ho, 2004</named-content>; <bold>Location:</bold> country: <named-content xmlns:xlink="http://www.w3.org/1999/xlink" content-type="dwc:country" xlink:type="simple">Vietnam</named-content>; countryCode: <named-content xmlns:xlink="http://www.w3.org/1999/xlink" content-type="dwc:countryCode" xlink:type="simple">VN</named-content>; stateProvince: <named-content xmlns:xlink="http://www.w3.org/1999/xlink" content-type="dwc:stateProvince" xlink:type="simple">Dien Bien</named-content>; county: <named-content xmlns:xlink="http://www.w3.org/1999/xlink" content-type="dwc:county" xlink:type="simple">Muong Nhe</named-content>; locality: <named-content xmlns:xlink="http://www.w3.org/1999/xlink" content-type="dwc:locality" xlink:type="simple">Muong Nhe Nature Reserve, Sin Thau sector, Y Ma Ho stream</named-content>; verbatimElevation: <named-content xmlns:xlink="http://www.w3.org/1999/xlink" content-type="dwc:verbatimElevation" xlink:type="simple">890 m</named-content>; verbatimLatitude: <named-content xmlns:xlink="http://www.w3.org/1999/xlink" content-type="dwc:verbatimLatitude" xlink:type="simple">22°14’15"N</named-content>; verbatimLongitude: <named-content xmlns:xlink="http://www.w3.org/1999/xlink" content-type="dwc:verbatimLongitude" xlink:type="simple">103°25’9.6"E</named-content>; verbatimCoordinateSystem: <named-content xmlns:xlink="http://www.w3.org/1999/xlink" content-type="dwc:verbatimCoordinateSystem" xlink:type="simple">WGS84</named-content>; <bold>Event:</bold> eventDate: <named-content xmlns:xlink="http://www.w3.org/1999/xlink" content-type="dwc:eventDate" xlink:type="simple">February 18, 2013</named-content>; eventRemarks: <named-content xmlns:xlink="http://www.w3.org/1999/xlink" content-type="dwc:eventRemarks" xlink:type="simple">collected by DTL et al.</named-content>; <bold>Record Level:</bold> language: <named-content xmlns:xlink="http://www.w3.org/1999/xlink" content-type="dwc:language" xlink:type="simple">en</named-content>; collectionCode: <named-content xmlns:xlink="http://www.w3.org/1999/xlink" content-type="dwc:collectionCode" xlink:type="simple">Reptiles</named-content>; basisOfRecord: <named-content xmlns:xlink="http://www.w3.org/1999/xlink" content-type="dwc:basisOfRecord" xlink:type="simple">PreservedSpecimen</named-content></p></list-item></list></tp:treatment-sec><tp:treatment-sec sec-type="Description"><title>Description</title><p>Morphological characters (determination after <xref ref-type="bibr" rid="B988718">Darevsky et al. 2004</xref>). Female: SVL 68.2 mm; TaL 116.8 mm. For further measurements and proportions see Table <xref ref-type="table" rid="T992307">1</xref>.</p><p>Head longer than wide; rostral wider than high; supranasals absent; prefrontals in contact with each other; parietals in contact posteriorly; loreals 2; supraoculars 4, followed by 2 postsupraoculars, anterior one divided; primary temporal single; secondary temporals 2, upper very large and overlapped by lower one; lower eyelid scaly; supralabials 7, the fifth and sixth below the eye, separated from the eye by one row of small scales; external ear openings superficial, without lobules; mental wider than long; infralabials 6; postmental undivided; midbody scales in 34 rows; dorsal scales between lateral stripes in ½ + 6 + ½ rows, smooth; paravertebral scales 71; ventrals in 75 transverse rows, smooth; precloacals 2, enlarged; medial subcaudals widened; limbs short, pentadactyl; fingers and toes meeting when adpressed; subdigital lamellae smooth, numbering 13 under fourth finger and 20 under fourth toe.</p><p>Coloration in alcohol. Dorsum and tail base yellowish brown with a vertebral row of large black spots; numerous indistinct white spots on the labials; lateral zone with a distinct dark stripe from behind the eye to tail base, with white spots; neck and throat white, with black dots; venter and underside anterior part of tail white, posterior part of tail yellowish brown (see Fig. <xref ref-type="fig" rid="F989576">6</xref>).</p></tp:treatment-sec><tp:treatment-sec sec-type="Distribution"><title>Distribution</title><p>This species is currently known only from northern Vietnam: Lao Cai, Bac Giang, Quang Ninh, and Nghe An provinces (Nguyen et al., 2009). This is the first record of the species from Dien Bien Province.</p></tp:treatment-sec><tp:treatment-sec sec-type="Ecology"><title>Ecology</title><p>The adult female was collected at ca. 9:00 on a tree branch, ca. 1.2 m above the water in a rocky stream. The surrounding habitat was evergreen secondary forest of hardwood and shrub.</p></tp:treatment-sec><tp:treatment-sec><!--Section generated to contain objects referenced in tp:taxon-treatment.--><table-wrap id="T992307" position="float" orientation="portrait"><label>Table 1.</label><caption><p>Measurements (in mm) and proportions of skink specimens from northwestern Vietnam.</p></caption><table rules="all" border="0"><tbody><tr><td rowspan="1" colspan="1">Cha-racter</td><td rowspan="1" colspan="4">
              <italic><tp:taxon-name><tp:taxon-name-part taxon-name-part-type="genus">Eutropis</tp:taxon-name-part> <tp:taxon-name-part taxon-name-part-type="species">macularius</tp:taxon-name-part></tp:taxon-name></italic>
            </td><td rowspan="1" colspan="1">
              <italic><tp:taxon-name><tp:taxon-name-part taxon-name-part-type="genus">Scincella</tp:taxon-name-part> <tp:taxon-name-part taxon-name-part-type="species">devorator</tp:taxon-name-part></tp:taxon-name></italic>
            </td><td rowspan="1" colspan="1">
              <italic><tp:taxon-name><tp:taxon-name-part taxon-name-part-type="genus">Scincella</tp:taxon-name-part> <tp:taxon-name-part taxon-name-part-type="species">monticola</tp:taxon-name-part></tp:taxon-name></italic>
            </td><td rowspan="1" colspan="4">
              <italic><tp:taxon-name><tp:taxon-name-part taxon-name-part-type="genus">Scincella</tp:taxon-name-part> <tp:taxon-name-part taxon-name-part-type="species">ochracea</tp:taxon-name-part></tp:taxon-name></italic>
            </td><td rowspan="1" colspan="1">
              <italic><tp:taxon-name><tp:taxon-name-part taxon-name-part-type="genus">Sphenomorphus</tp:taxon-name-part> <tp:taxon-name-part taxon-name-part-type="species">cryptotis</tp:taxon-name-part></tp:taxon-name></italic>
            </td><td rowspan="1" colspan="2">
              <italic><tp:taxon-name><tp:taxon-name-part taxon-name-part-type="genus">Sphenomorphus</tp:taxon-name-part> <tp:taxon-name-part taxon-name-part-type="species">indicus</tp:taxon-name-part></tp:taxon-name></italic>
            </td></tr><tr><td rowspan="1" colspan="1"/><td rowspan="1" colspan="1">Min–<break/>Max (n=5 ♂)</td><td rowspan="1" colspan="1">Mean±<break/>SD<break/>♂)</td><td rowspan="1" colspan="1">Min–Max<break/>♀)</td><td rowspan="1" colspan="1">Mean±<break/>SD<break/>(n=4 ♀)</td><td rowspan="1" colspan="1">Min–<break/>Max (n=2 ♀)</td><td rowspan="1" colspan="1">(n=1 ♀)</td><td rowspan="1" colspan="1">Min–<break/>Max (n=6 ♂)</td><td rowspan="1" colspan="1">Mean±<break/>SD<break/>(n=6 ♂)</td><td rowspan="1" colspan="1">Min–<break/>Max (n=5 ♀)</td><td rowspan="1" colspan="1">Mean±<break/>SD<break/>(n=5 ♀)</td><td rowspan="1" colspan="1">(n=1 ♀)</td><td rowspan="1" colspan="1">Min–Max (n=2 ♂)</td><td rowspan="1" colspan="1">Min–Max (n=2 ♀)</td></tr><tr><td rowspan="1" colspan="1">SVL</td><td rowspan="1" colspan="1">55.6–61.7</td><td rowspan="1" colspan="1">58.3±<break/>2.4</td><td rowspan="1" colspan="1">55.4–59.6</td><td rowspan="1" colspan="1">57.5±<break/>1.7</td><td rowspan="1" colspan="1">52.1–53.9</td><td rowspan="1" colspan="1">27.0</td><td rowspan="1" colspan="1">34.2–45.4</td><td rowspan="1" colspan="1">42.0±<break/>4.6</td><td rowspan="1" colspan="1">43.2–50.0</td><td rowspan="1" colspan="1">46.5±<break/>2.5</td><td rowspan="1" colspan="1">68.2</td><td rowspan="1" colspan="1">63.4–69.6</td><td rowspan="1" colspan="1">78.8–82.6</td></tr><tr><td rowspan="1" colspan="1">TaL</td><td rowspan="1" colspan="1">95.4</td><td rowspan="1" colspan="1">95.4</td><td rowspan="1" colspan="1">80.5–85.7</td><td rowspan="1" colspan="1">83.6±<break/>2.7</td><td rowspan="1" colspan="1">–</td><td rowspan="1" colspan="1">37.6</td><td rowspan="1" colspan="1">62.3–75.0</td><td rowspan="1" colspan="1">68.82±<break/>4.2</td><td rowspan="1" colspan="1">63.9</td><td rowspan="1" colspan="1">–</td><td rowspan="1" colspan="1">116.8</td><td rowspan="1" colspan="1">112.2</td><td rowspan="1" colspan="1">141.3–151.0</td></tr><tr><td rowspan="1" colspan="1">AG</td><td rowspan="1" colspan="1">24.1–30.4</td><td rowspan="1" colspan="1">27.2±<break/>2.9</td><td rowspan="1" colspan="1">26.7–29.0</td><td rowspan="1" colspan="1">27.5±<break/>1.0</td><td rowspan="1" colspan="1">27.3–<break/>28</td><td rowspan="1" colspan="1">13.8</td><td rowspan="1" colspan="1">17.9–24.4</td><td rowspan="1" colspan="1">21.5±<break/>2.4</td><td rowspan="1" colspan="1">26.1–30.0</td><td rowspan="1" colspan="1">27.4±<break/>1.5</td><td rowspan="1" colspan="1">32.8</td><td rowspan="1" colspan="1">32.7–30.1</td><td rowspan="1" colspan="1">40.6–41.0</td></tr><tr><td rowspan="1" colspan="1">SL</td><td rowspan="1" colspan="1">4.8–5.6</td><td rowspan="1" colspan="1">5.2±<break/>0.3</td><td rowspan="1" colspan="1">5.0–<break/>5.2</td><td rowspan="1" colspan="1">5.0±<break/>0.1</td><td rowspan="1" colspan="1">4.3–<break/>4.4</td><td rowspan="1" colspan="1">2.4</td><td rowspan="1" colspan="1">3.0–3.4</td><td rowspan="1" colspan="1">3.2±<break/>0.1</td><td rowspan="1" colspan="1">2.4–3.0</td><td rowspan="1" colspan="1">2.8±<break/>0.3</td><td rowspan="1" colspan="1">6.4</td><td rowspan="1" colspan="1">5.5–5.3</td><td rowspan="1" colspan="1">6.9</td></tr><tr><td rowspan="1" colspan="1">STL</td><td rowspan="1" colspan="1">11.6–13.0</td><td rowspan="1" colspan="1">12.4±<break/>0.5</td><td rowspan="1" colspan="1">11.2–12.0</td><td rowspan="1" colspan="1">11.6±<break/>0.3</td><td rowspan="1" colspan="1">9.9–<break/>10.1</td><td rowspan="1" colspan="1">5.5</td><td rowspan="1" colspan="1">6.8–8.7</td><td rowspan="1" colspan="1">8.0±<break/>0.7</td><td rowspan="1" colspan="1">7.0–7.9</td><td rowspan="1" colspan="1">7.6±<break/>0.4</td><td rowspan="1" colspan="1">14.6</td><td rowspan="1" colspan="1">12.6–12.8</td><td rowspan="1" colspan="1">16.5–16.6</td></tr><tr><td rowspan="1" colspan="1">SFlL</td><td rowspan="1" colspan="1">21.1–24.0</td><td rowspan="1" colspan="1">22.1±<break/>1.2</td><td rowspan="1" colspan="1">19.5–22.2</td><td rowspan="1" colspan="1">20.6±<break/>1.2</td><td rowspan="1" colspan="1">18.0–18.8</td><td rowspan="1" colspan="1">10.4</td><td rowspan="1" colspan="1">12.9–16.2</td><td rowspan="1" colspan="1">15.3±<break/>1.4</td><td rowspan="1" colspan="1">12.4–15.9</td><td rowspan="1" colspan="1">14.5±<break/>1.4</td><td rowspan="1" colspan="1">27.3</td><td rowspan="1" colspan="1">21.9</td><td rowspan="1" colspan="1">29.8–30.7</td></tr><tr><td rowspan="1" colspan="1">END</td><td rowspan="1" colspan="1">3.2–3.5</td><td rowspan="1" colspan="1">3.3±<break/>0.1</td><td rowspan="1" colspan="1">3.0–<break/>3.8</td><td rowspan="1" colspan="1">3.5±<break/>0.3</td><td rowspan="1" colspan="1">2.9</td><td rowspan="1" colspan="1">1.1</td><td rowspan="1" colspan="1">1.8–2.1</td><td rowspan="1" colspan="1">1.9±<break/>0.2</td><td rowspan="1" colspan="1">1.8–2.2</td><td rowspan="1" colspan="1">2.0±<break/>0.2</td><td rowspan="1" colspan="1">4.1</td><td rowspan="1" colspan="1">3.5–3.7</td><td rowspan="1" colspan="1">4.3–<break/>4.5</td></tr><tr><td rowspan="1" colspan="1">EL</td><td rowspan="1" colspan="1">3.4–4.0</td><td rowspan="1" colspan="1">3.7±<break/>0.2</td><td rowspan="1" colspan="1">3.0–<break/>3.8</td><td rowspan="1" colspan="1">3.4±<break/>0.3</td><td rowspan="1" colspan="1">1.1–<break/>1.5</td><td rowspan="1" colspan="1">1.6</td><td rowspan="1" colspan="1">1.8–2.9</td><td rowspan="1" colspan="1">2.3±<break/>0.5</td><td rowspan="1" colspan="1">1.7–2.7</td><td rowspan="1" colspan="1">2.1±<break/>0.4</td><td rowspan="1" colspan="1">4.6</td><td rowspan="1" colspan="1">3.9</td><td rowspan="1" colspan="1">4.1–<break/>4.4</td></tr><tr><td rowspan="1" colspan="1">HL</td><td rowspan="1" colspan="1">10.6–11.1</td><td rowspan="1" colspan="1">10.9±<break/>0.2</td><td rowspan="1" colspan="1">9.3–<break/>9.7</td><td rowspan="1" colspan="1">9.6±<break/>0.2</td><td rowspan="1" colspan="1">9.4–<break/>9.5</td><td rowspan="1" colspan="1">5.6</td><td rowspan="1" colspan="1">6.4–8.2</td><td rowspan="1" colspan="1">7.9±<break/>0.7</td><td rowspan="1" colspan="1">6.9–8.0</td><td rowspan="1" colspan="1">7.5±<break/>0.5</td><td rowspan="1" colspan="1">14.3</td><td rowspan="1" colspan="1">11.6–11.9</td><td rowspan="1" colspan="1">14.3–14.6</td></tr><tr><td rowspan="1" colspan="1">HW</td><td rowspan="1" colspan="1">7.6–9.3</td><td rowspan="1" colspan="1">8.7±<break/>0.7</td><td rowspan="1" colspan="1">8.1–<break/>8.9</td><td rowspan="1" colspan="1">8.6±<break/>0.4</td><td rowspan="1" colspan="1">7.2–<break/>7.1</td><td rowspan="1" colspan="1">4.0</td><td rowspan="1" colspan="1">4.5–5.8</td><td rowspan="1" colspan="1">5.3±<break/>0.5</td><td rowspan="1" colspan="1">4.8–10.4</td><td rowspan="1" colspan="1">6.1±<break/>2.4</td><td rowspan="1" colspan="1">9.9</td><td rowspan="1" colspan="1">9.0–9.9</td><td rowspan="1" colspan="1">11.9–12.2</td></tr><tr><td rowspan="1" colspan="1">HH</td><td rowspan="1" colspan="1">6.4–7.5</td><td rowspan="1" colspan="1">7.0±<break/>0.4</td><td rowspan="1" colspan="1">6.7–<break/>7.3</td><td rowspan="1" colspan="1">7.0±<break/>0.3</td><td rowspan="1" colspan="1">5.4–<break/>5.6</td><td rowspan="1" colspan="1">2.8</td><td rowspan="1" colspan="1">3.4–4.4</td><td rowspan="1" colspan="1">4.10±<break/>0.4</td><td rowspan="1" colspan="1">3.6–4.3</td><td rowspan="1" colspan="1">3.9±<break/>0.3</td><td rowspan="1" colspan="1">7.8</td><td rowspan="1" colspan="1">6.7–7.0</td><td rowspan="1" colspan="1">9.7–<break/>9.8</td></tr><tr><td rowspan="1" colspan="1">TYD</td><td rowspan="1" colspan="1">1.3–1.4</td><td rowspan="1" colspan="1">1.3±<break/>0.1</td><td rowspan="1" colspan="1">1.1–<break/>1.4</td><td rowspan="1" colspan="1">1.3±<break/>0.1</td><td rowspan="1" colspan="1">1.0–<break/>1.1</td><td rowspan="1" colspan="1">1.0</td><td rowspan="1" colspan="1">1.2–1.5</td><td rowspan="1" colspan="1">1.4±<break/>0.1</td><td rowspan="1" colspan="1">1.3–1.8</td><td rowspan="1" colspan="1">1.4±<break/>0.2</td><td rowspan="1" colspan="1">1.5</td><td rowspan="1" colspan="1">2.1–2.2</td><td rowspan="1" colspan="1">2.4–<break/>2.6</td></tr><tr><td rowspan="1" colspan="1">FlL</td><td rowspan="1" colspan="1">17.2–20.2</td><td rowspan="1" colspan="1">18.3±<break/>1.3</td><td rowspan="1" colspan="1">16.8–17.8</td><td rowspan="1" colspan="1">17.4±<break/>0.4</td><td rowspan="1" colspan="1">17.0–17.2</td><td rowspan="1" colspan="1">5.8</td><td rowspan="1" colspan="1">9.2–10.4</td><td rowspan="1" colspan="1">9.8±<break/>0.5</td><td rowspan="1" colspan="1">7.6–9.7</td><td rowspan="1" colspan="1">8.9±<break/>0.8</td><td rowspan="1" colspan="1">19.3</td><td rowspan="1" colspan="1">17.5–18.6</td><td rowspan="1" colspan="1">20.0–20.6</td></tr><tr><td rowspan="1" colspan="1">HlL</td><td rowspan="1" colspan="1">25.9–27.9</td><td rowspan="1" colspan="1">26.4±<break/>1.0</td><td rowspan="1" colspan="1">24.7–25.0</td><td rowspan="1" colspan="1">24.8±<break/>0.2</td><td rowspan="1" colspan="1">21.6–22.1</td><td rowspan="1" colspan="1">7.8</td><td rowspan="1" colspan="1">12.7–16.6</td><td rowspan="1" colspan="1">15.0±<break/>1.4</td><td rowspan="1" colspan="1">13.9–15.2</td><td rowspan="1" colspan="1">14.6±<break/>0.5</td><td rowspan="1" colspan="1">28.2</td><td rowspan="1" colspan="1">26.6–27.6</td><td rowspan="1" colspan="1">30.7–34.9</td></tr><tr><td rowspan="1" colspan="1">SVL/<break/>TaL</td><td rowspan="1" colspan="1">0.65</td><td rowspan="1" colspan="1">0.65</td><td rowspan="1" colspan="1">0.65–0.74</td><td rowspan="1" colspan="1">0.69±<break/>0.05</td><td rowspan="1" colspan="1">–</td><td rowspan="1" colspan="1">0.72</td><td rowspan="1" colspan="1">0.58–0.72</td><td rowspan="1" colspan="1">0.65±<break/>0.1</td><td rowspan="1" colspan="1">0.72</td><td rowspan="1" colspan="1">–</td><td rowspan="1" colspan="1">0.6</td><td rowspan="1" colspan="1">0.62</td><td rowspan="1" colspan="1">0.52–0.58</td></tr><tr><td rowspan="1" colspan="1">FIL/<break/>SVL</td><td rowspan="1" colspan="1">0.31–0.33</td><td rowspan="1" colspan="1">0.32±<break/>0.01</td><td rowspan="1" colspan="1">0.29–0.31</td><td rowspan="1" colspan="1">0.3±<break/>0.01</td><td rowspan="1" colspan="1">0.32–0.33</td><td rowspan="1" colspan="1">0.21</td><td rowspan="1" colspan="1">0.22–0.27</td><td rowspan="1" colspan="1">0.24±<break/>0.02</td><td rowspan="1" colspan="1">0.17–0.21</td><td rowspan="1" colspan="1">0.2±<break/>0.01</td><td rowspan="1" colspan="1">0.28</td><td rowspan="1" colspan="1">0.25–0.29</td><td rowspan="1" colspan="1">0.25</td></tr><tr><td rowspan="1" colspan="1">HIL/<break/>SVL</td><td rowspan="1" colspan="1">0.45–0.47</td><td rowspan="1" colspan="1">0.46±<break/>0.01</td><td rowspan="1" colspan="1">0.41–0.45</td><td rowspan="1" colspan="1">0.43±<break/>0.02</td><td rowspan="1" colspan="1">0.4–<break/>0.42</td><td rowspan="1" colspan="1">0.29</td><td rowspan="1" colspan="1">0.34–0.38</td><td rowspan="1" colspan="1">0.36±<break/>0.02</td><td rowspan="1" colspan="1">0.3–0.32</td><td rowspan="1" colspan="1">0.3±<break/>0.01</td><td rowspan="1" colspan="1">0.41</td><td rowspan="1" colspan="1">0.38–0.44</td><td rowspan="1" colspan="1">0.39–0.42</td></tr></tbody></table></table-wrap><fig id="F989576" position="float" orientation="portrait"><label>Figure 6.</label><caption><p><italic><tp:taxon-name><tp:taxon-name-part taxon-name-part-type="genus">Sphenomorphus</tp:taxon-name-part> <tp:taxon-name-part taxon-name-part-type="species">cryptotis</tp:taxon-name-part></tp:taxon-name></italic> (HNUE MNR.26, adult female in preservative) from Dien Bien Province, Vietnam.</p></caption><graphic xmlns:xlink="http://www.w3.org/1999/xlink" xlink:href="biodiversity_data_journal-3-e4284-g006.jpg" position="float" id="oo_34661.JPG" orientation="portrait" xlink:type="simple"/></fig></tp:treatment-sec><ref-list><ref id="B988718"><element-citation xmlns:xlink="http://www.w3.org/1999/xlink" publication-type="article" xlink:type="simple"><person-group person-group-type="author"><name name-style="western"><surname>Darevsky</surname><given-names>I. S.</given-names></name><name name-style="western"><surname>Orlov</surname><given-names>N. L.</given-names></name><name name-style="western"><surname>Ho</surname><given-names>T. C.</given-names></name></person-group><year>2004</year><article-title>Two new lygosomine skinks of the genus <italic><tp:taxon-name><tp:taxon-name-part taxon-name-part-type="genus">Sphenomorphus</tp:taxon-name-part></tp:taxon-name></italic> Fitzinger, 1843 (<tp:taxon-name><tp:taxon-name-part taxon-name-part-type="suborder">Sauria</tp:taxon-name-part></tp:taxon-name>, <tp:taxon-name><tp:taxon-name-part taxon-name-part-type="family">Scincidae</tp:taxon-name-part></tp:taxon-name>) from northern Vietnam</article-title><source>Russian Journal of Herpetology</source><volume>11</volume><issue>2</issue><fpage>111</fpage><lpage>120</lpage></element-citation></ref></ref-list></tp:taxon-treatment>
