# Supplementary material for: New provincial records of skinks (Squamata: Scincidae) from northwestern Vietnam
Source: Biodivers Data J. 2015 Feb 5;(3):e4284. doi: 10.3897/BDJ.3.e4284 (PMC4319168; doi:10.3897/BDJ.3.e4284)
Supplement: XML Treatment for Sphenomorphus indicus [file BDJ.3.e4284-treatment6.xml]

<!DOCTYPE tp:taxon-treatment
  PUBLIC "-//TaxonX//DTD Taxonomic Treatment Publishing DTD v0 20100105//EN" "tax-treatment-NSO.dtd">
<tp:taxon-treatment xmlns:tp="http://www.plazi.org/taxpub"><tp:treatment-meta><mixed-citation publication-type="journal"><person-group><name><surname>Pham</surname><given-names>Anh Van</given-names></name><name><surname>Le</surname><given-names>Dzung Trung</given-names></name><name><surname>Nguyen</surname><given-names>Son Lan Hung</given-names></name><name><surname>Ziegler</surname><given-names>Thomas</given-names></name><name><surname>Nguyen</surname><given-names>Truong Quang</given-names></name></person-group><article-title>New provincial records of skinks (<tp:taxon-name><tp:taxon-name-part taxon-name-part-type="order">Squamata</tp:taxon-name-part></tp:taxon-name>: <tp:taxon-name><tp:taxon-name-part taxon-name-part-type="family">Scincidae</tp:taxon-name-part></tp:taxon-name>) from northwestern Vietnam</article-title><source>Biodivers Data J</source><day>05</day><month>2</month><year>2015</year><volume>2015</volume><issue>3</issue><pub-id pub-id-type="doi">10.3897/BDJ.3.e4284</pub-id></mixed-citation></tp:treatment-meta><tp:nomenclature><tp:taxon-name><tp:taxon-name-part taxon-name-part-type="genus">Sphenomorphus</tp:taxon-name-part> <tp:taxon-name-part taxon-name-part-type="species">indicus</tp:taxon-name-part></tp:taxon-name><tp:taxon-authority>(Gray, 1853)</tp:taxon-authority></tp:nomenclature><tp:treatment-sec sec-type="materials"><title>Materials</title><list list-type="alpha-lower" list-content="occurrences"><list-item><p><bold>Type status:</bold> <named-content xmlns:xlink="http://www.w3.org/1999/xlink" content-type="dwc:typeStatus" xlink:type="simple">Other material</named-content>. <bold>Occurrence:</bold> catalogNumber: <named-content xmlns:xlink="http://www.w3.org/1999/xlink" content-type="dwc:catalogNumber" xlink:type="simple">HNUE MNR.20</named-content>; individualCount: <named-content xmlns:xlink="http://www.w3.org/1999/xlink" content-type="dwc:individualCount" xlink:type="simple">1</named-content>; sex: <named-content xmlns:xlink="http://www.w3.org/1999/xlink" content-type="dwc:sex" xlink:type="simple">female</named-content>; lifeStage: <named-content xmlns:xlink="http://www.w3.org/1999/xlink" content-type="dwc:lifeStage" xlink:type="simple">adult</named-content>; <bold>Taxon:</bold> scientificNameID: <named-content xmlns:xlink="http://www.w3.org/1999/xlink" content-type="dwc:scientificNameID" xlink:type="simple">Sphenomorphus indicus</named-content>; scientificName: <named-content xmlns:xlink="http://www.w3.org/1999/xlink" content-type="dwc:scientificName" xlink:type="simple"><italic><tp:taxon-name><tp:taxon-name-part taxon-name-part-type="genus">Sphenomorphus</tp:taxon-name-part> <tp:taxon-name-part taxon-name-part-type="species">indicus</tp:taxon-name-part></tp:taxon-name></italic></named-content>; class: <named-content xmlns:xlink="http://www.w3.org/1999/xlink" content-type="dwc:class" xlink:type="simple"><tp:taxon-name><tp:taxon-name-part taxon-name-part-type="class">Reptilia</tp:taxon-name-part></tp:taxon-name></named-content>; order: <named-content xmlns:xlink="http://www.w3.org/1999/xlink" content-type="dwc:order" xlink:type="simple"><tp:taxon-name><tp:taxon-name-part taxon-name-part-type="order">Squamata</tp:taxon-name-part></tp:taxon-name></named-content>; family: <named-content xmlns:xlink="http://www.w3.org/1999/xlink" content-type="dwc:family" xlink:type="simple"><tp:taxon-name><tp:taxon-name-part taxon-name-part-type="family">Scincidae</tp:taxon-name-part></tp:taxon-name></named-content>; genus: <named-content xmlns:xlink="http://www.w3.org/1999/xlink" content-type="dwc:genus" xlink:type="simple"><tp:taxon-name><tp:taxon-name-part taxon-name-part-type="genus">Sphenomorphus</tp:taxon-name-part></tp:taxon-name></named-content>; specificEpithet: <named-content xmlns:xlink="http://www.w3.org/1999/xlink" content-type="dwc:specificEpithet" xlink:type="simple">indicus</named-content>; scientificNameAuthorship: <named-content xmlns:xlink="http://www.w3.org/1999/xlink" content-type="dwc:scientificNameAuthorship" xlink:type="simple">(Gray, 1853)</named-content>; <bold>Location:</bold> country: <named-content xmlns:xlink="http://www.w3.org/1999/xlink" content-type="dwc:country" xlink:type="simple">Vietnam</named-content>; countryCode: <named-content xmlns:xlink="http://www.w3.org/1999/xlink" content-type="dwc:countryCode" xlink:type="simple">VN</named-content>; stateProvince: <named-content xmlns:xlink="http://www.w3.org/1999/xlink" content-type="dwc:stateProvince" xlink:type="simple">Dien Bien</named-content>; county: <named-content xmlns:xlink="http://www.w3.org/1999/xlink" content-type="dwc:county" xlink:type="simple">Muong Nhe</named-content>; locality: <named-content xmlns:xlink="http://www.w3.org/1999/xlink" content-type="dwc:locality" xlink:type="simple">Muong Nhe Nature Reserve, Sin Thau sector</named-content>; verbatimElevation: <named-content xmlns:xlink="http://www.w3.org/1999/xlink" content-type="dwc:verbatimElevation" xlink:type="simple">1742 m</named-content>; verbatimLatitude: <named-content xmlns:xlink="http://www.w3.org/1999/xlink" content-type="dwc:verbatimLatitude" xlink:type="simple">22°18’34.9"N</named-content>; verbatimLongitude: <named-content xmlns:xlink="http://www.w3.org/1999/xlink" content-type="dwc:verbatimLongitude" xlink:type="simple">102°10’57"E</named-content>; verbatimCoordinateSystem: <named-content xmlns:xlink="http://www.w3.org/1999/xlink" content-type="dwc:verbatimCoordinateSystem" xlink:type="simple">WGS84</named-content>; <bold>Event:</bold> eventDate: <named-content xmlns:xlink="http://www.w3.org/1999/xlink" content-type="dwc:eventDate" xlink:type="simple">February 17, 2013</named-content>; eventRemarks: <named-content xmlns:xlink="http://www.w3.org/1999/xlink" content-type="dwc:eventRemarks" xlink:type="simple">collected by DTL et al.</named-content>; <bold>Record Level:</bold> language: <named-content xmlns:xlink="http://www.w3.org/1999/xlink" content-type="dwc:language" xlink:type="simple">en</named-content>; collectionCode: <named-content xmlns:xlink="http://www.w3.org/1999/xlink" content-type="dwc:collectionCode" xlink:type="simple">Reptiles</named-content>; basisOfRecord: <named-content xmlns:xlink="http://www.w3.org/1999/xlink" content-type="dwc:basisOfRecord" xlink:type="simple">PreservedSpecimen</named-content></p></list-item><list-item><p><bold>Type status:</bold> <named-content xmlns:xlink="http://www.w3.org/1999/xlink" content-type="dwc:typeStatus" xlink:type="simple">Other material</named-content>. <bold>Occurrence:</bold> catalogNumber: <named-content xmlns:xlink="http://www.w3.org/1999/xlink" content-type="dwc:catalogNumber" xlink:type="simple">HNUE MNR.27</named-content>; individualCount: <named-content xmlns:xlink="http://www.w3.org/1999/xlink" content-type="dwc:individualCount" xlink:type="simple">1</named-content>; sex: <named-content xmlns:xlink="http://www.w3.org/1999/xlink" content-type="dwc:sex" xlink:type="simple">male</named-content>; lifeStage: <named-content xmlns:xlink="http://www.w3.org/1999/xlink" content-type="dwc:lifeStage" xlink:type="simple">adult</named-content>; <bold>Taxon:</bold> scientificNameID: <named-content xmlns:xlink="http://www.w3.org/1999/xlink" content-type="dwc:scientificNameID" xlink:type="simple">Sphenomorphus indicus</named-content>; scientificName: <named-content xmlns:xlink="http://www.w3.org/1999/xlink" content-type="dwc:scientificName" xlink:type="simple"><italic><tp:taxon-name><tp:taxon-name-part taxon-name-part-type="genus">Sphenomorphus</tp:taxon-name-part> <tp:taxon-name-part taxon-name-part-type="species">indicus</tp:taxon-name-part></tp:taxon-name></italic></named-content>; class: <named-content xmlns:xlink="http://www.w3.org/1999/xlink" content-type="dwc:class" xlink:type="simple"><tp:taxon-name><tp:taxon-name-part taxon-name-part-type="class">Reptilia</tp:taxon-name-part></tp:taxon-name></named-content>; order: <named-content xmlns:xlink="http://www.w3.org/1999/xlink" content-type="dwc:order" xlink:type="simple"><tp:taxon-name><tp:taxon-name-part taxon-name-part-type="order">Squamata</tp:taxon-name-part></tp:taxon-name></named-content>; family: <named-content xmlns:xlink="http://www.w3.org/1999/xlink" content-type="dwc:family" xlink:type="simple"><tp:taxon-name><tp:taxon-name-part taxon-name-part-type="family">Scincidae</tp:taxon-name-part></tp:taxon-name></named-content>; genus: <named-content xmlns:xlink="http://www.w3.org/1999/xlink" content-type="dwc:genus" xlink:type="simple"><tp:taxon-name><tp:taxon-name-part taxon-name-part-type="genus">Sphenomorphus</tp:taxon-name-part></tp:taxon-name></named-content>; specificEpithet: <named-content xmlns:xlink="http://www.w3.org/1999/xlink" content-type="dwc:specificEpithet" xlink:type="simple">indicus</named-content>; scientificNameAuthorship: <named-content xmlns:xlink="http://www.w3.org/1999/xlink" content-type="dwc:scientificNameAuthorship" xlink:type="simple">(Gray, 1853)</named-content>; <bold>Location:</bold> country: <named-content xmlns:xlink="http://www.w3.org/1999/xlink" content-type="dwc:country" xlink:type="simple">Vietnam</named-content>; countryCode: <named-content xmlns:xlink="http://www.w3.org/1999/xlink" content-type="dwc:countryCode" xlink:type="simple">VN</named-content>; stateProvince: <named-content xmlns:xlink="http://www.w3.org/1999/xlink" content-type="dwc:stateProvince" xlink:type="simple">Dien Bien</named-content>; county: <named-content xmlns:xlink="http://www.w3.org/1999/xlink" content-type="dwc:county" xlink:type="simple">Muong Nhe</named-content>; locality: <named-content xmlns:xlink="http://www.w3.org/1999/xlink" content-type="dwc:locality" xlink:type="simple">Muong Nhe Nature Reserve, Sin Thau sector</named-content>; verbatimElevation: <named-content xmlns:xlink="http://www.w3.org/1999/xlink" content-type="dwc:verbatimElevation" xlink:type="simple">1742 m</named-content>; verbatimLatitude: <named-content xmlns:xlink="http://www.w3.org/1999/xlink" content-type="dwc:verbatimLatitude" xlink:type="simple">22°18’34.9"N</named-content>; verbatimLongitude: <named-content xmlns:xlink="http://www.w3.org/1999/xlink" content-type="dwc:verbatimLongitude" xlink:type="simple">102°10’57"E</named-content>; verbatimCoordinateSystem: <named-content xmlns:xlink="http://www.w3.org/1999/xlink" content-type="dwc:verbatimCoordinateSystem" xlink:type="simple">WGS84</named-content>; <bold>Event:</bold> eventDate: <named-content xmlns:xlink="http://www.w3.org/1999/xlink" content-type="dwc:eventDate" xlink:type="simple">February 17, 2013</named-content>; eventRemarks: <named-content xmlns:xlink="http://www.w3.org/1999/xlink" content-type="dwc:eventRemarks" xlink:type="simple">collected by DTL et al.</named-content>; <bold>Record Level:</bold> language: <named-content xmlns:xlink="http://www.w3.org/1999/xlink" content-type="dwc:language" xlink:type="simple">en</named-content>; collectionCode: <named-content xmlns:xlink="http://www.w3.org/1999/xlink" content-type="dwc:collectionCode" xlink:type="simple">Reptiles</named-content>; basisOfRecord: <named-content xmlns:xlink="http://www.w3.org/1999/xlink" content-type="dwc:basisOfRecord" xlink:type="simple">PreservedSpecimen</named-content></p></list-item><list-item><p><bold>Type status:</bold> <named-content xmlns:xlink="http://www.w3.org/1999/xlink" content-type="dwc:typeStatus" xlink:type="simple">Other material</named-content>. <bold>Occurrence:</bold> catalogNumber: <named-content xmlns:xlink="http://www.w3.org/1999/xlink" content-type="dwc:catalogNumber" xlink:type="simple">HNUE MNR.28</named-content>; individualCount: <named-content xmlns:xlink="http://www.w3.org/1999/xlink" content-type="dwc:individualCount" xlink:type="simple">1</named-content>; sex: <named-content xmlns:xlink="http://www.w3.org/1999/xlink" content-type="dwc:sex" xlink:type="simple">male</named-content>; lifeStage: <named-content xmlns:xlink="http://www.w3.org/1999/xlink" content-type="dwc:lifeStage" xlink:type="simple">adult</named-content>; <bold>Taxon:</bold> scientificNameID: <named-content xmlns:xlink="http://www.w3.org/1999/xlink" content-type="dwc:scientificNameID" xlink:type="simple">Sphenomorphus indicus</named-content>; scientificName: <named-content xmlns:xlink="http://www.w3.org/1999/xlink" content-type="dwc:scientificName" xlink:type="simple"><italic><tp:taxon-name><tp:taxon-name-part taxon-name-part-type="genus">Sphenomorphus</tp:taxon-name-part> <tp:taxon-name-part taxon-name-part-type="species">indicus</tp:taxon-name-part></tp:taxon-name></italic></named-content>; class: <named-content xmlns:xlink="http://www.w3.org/1999/xlink" content-type="dwc:class" xlink:type="simple"><tp:taxon-name><tp:taxon-name-part taxon-name-part-type="class">Reptilia</tp:taxon-name-part></tp:taxon-name></named-content>; order: <named-content xmlns:xlink="http://www.w3.org/1999/xlink" content-type="dwc:order" xlink:type="simple"><tp:taxon-name><tp:taxon-name-part taxon-name-part-type="order">Squamata</tp:taxon-name-part></tp:taxon-name></named-content>; family: <named-content xmlns:xlink="http://www.w3.org/1999/xlink" content-type="dwc:family" xlink:type="simple"><tp:taxon-name><tp:taxon-name-part taxon-name-part-type="family">Scincidae</tp:taxon-name-part></tp:taxon-name></named-content>; genus: <named-content xmlns:xlink="http://www.w3.org/1999/xlink" content-type="dwc:genus" xlink:type="simple"><tp:taxon-name><tp:taxon-name-part taxon-name-part-type="genus">Sphenomorphus</tp:taxon-name-part></tp:taxon-name></named-content>; specificEpithet: <named-content xmlns:xlink="http://www.w3.org/1999/xlink" content-type="dwc:specificEpithet" xlink:type="simple">indicus</named-content>; scientificNameAuthorship: <named-content xmlns:xlink="http://www.w3.org/1999/xlink" content-type="dwc:scientificNameAuthorship" xlink:type="simple">(Gray, 1853)</named-content>; <bold>Location:</bold> country: <named-content xmlns:xlink="http://www.w3.org/1999/xlink" content-type="dwc:country" xlink:type="simple">Vietnam</named-content>; countryCode: <named-content xmlns:xlink="http://www.w3.org/1999/xlink" content-type="dwc:countryCode" xlink:type="simple">VN</named-content>; stateProvince: <named-content xmlns:xlink="http://www.w3.org/1999/xlink" content-type="dwc:stateProvince" xlink:type="simple">Dien Bien</named-content>; county: <named-content xmlns:xlink="http://www.w3.org/1999/xlink" content-type="dwc:county" xlink:type="simple">Muong Nhe</named-content>; locality: <named-content xmlns:xlink="http://www.w3.org/1999/xlink" content-type="dwc:locality" xlink:type="simple">Muong Nhe Nature Reserve, Sin Thau sector</named-content>; verbatimElevation: <named-content xmlns:xlink="http://www.w3.org/1999/xlink" content-type="dwc:verbatimElevation" xlink:type="simple">1742 m</named-content>; verbatimLatitude: <named-content xmlns:xlink="http://www.w3.org/1999/xlink" content-type="dwc:verbatimLatitude" xlink:type="simple">22°18’34.9"N</named-content>; verbatimLongitude: <named-content xmlns:xlink="http://www.w3.org/1999/xlink" content-type="dwc:verbatimLongitude" xlink:type="simple">102°10’57"E</named-content>; verbatimCoordinateSystem: <named-content xmlns:xlink="http://www.w3.org/1999/xlink" content-type="dwc:verbatimCoordinateSystem" xlink:type="simple">WGS84</named-content>; <bold>Event:</bold> eventDate: <named-content xmlns:xlink="http://www.w3.org/1999/xlink" content-type="dwc:eventDate" xlink:type="simple">February 17, 2013</named-content>; eventRemarks: <named-content xmlns:xlink="http://www.w3.org/1999/xlink" content-type="dwc:eventRemarks" xlink:type="simple">collected by DTL et al.</named-content>; <bold>Record Level:</bold> language: <named-content xmlns:xlink="http://www.w3.org/1999/xlink" content-type="dwc:language" xlink:type="simple">en</named-content>; collectionCode: <named-content xmlns:xlink="http://www.w3.org/1999/xlink" content-type="dwc:collectionCode" xlink:type="simple">Reptiles</named-content>; basisOfRecord: <named-content xmlns:xlink="http://www.w3.org/1999/xlink" content-type="dwc:basisOfRecord" xlink:type="simple">PreservedSpecimen</named-content></p></list-item><list-item><p><bold>Type status:</bold> <named-content xmlns:xlink="http://www.w3.org/1999/xlink" content-type="dwc:typeStatus" xlink:type="simple">Other material</named-content>. <bold>Occurrence:</bold> catalogNumber: <named-content xmlns:xlink="http://www.w3.org/1999/xlink" content-type="dwc:catalogNumber" xlink:type="simple">HNUE MNR.65</named-content>; individualCount: <named-content xmlns:xlink="http://www.w3.org/1999/xlink" content-type="dwc:individualCount" xlink:type="simple">1</named-content>; sex: <named-content xmlns:xlink="http://www.w3.org/1999/xlink" content-type="dwc:sex" xlink:type="simple">female</named-content>; lifeStage: <named-content xmlns:xlink="http://www.w3.org/1999/xlink" content-type="dwc:lifeStage" xlink:type="simple">adult</named-content>; <bold>Taxon:</bold> scientificNameID: <named-content xmlns:xlink="http://www.w3.org/1999/xlink" content-type="dwc:scientificNameID" xlink:type="simple">Sphenomorphus indicus</named-content>; scientificName: <named-content xmlns:xlink="http://www.w3.org/1999/xlink" content-type="dwc:scientificName" xlink:type="simple"><italic><tp:taxon-name><tp:taxon-name-part taxon-name-part-type="genus">Sphenomorphus</tp:taxon-name-part> <tp:taxon-name-part taxon-name-part-type="species">indicus</tp:taxon-name-part></tp:taxon-name></italic></named-content>; class: <named-content xmlns:xlink="http://www.w3.org/1999/xlink" content-type="dwc:class" xlink:type="simple"><tp:taxon-name><tp:taxon-name-part taxon-name-part-type="class">Reptilia</tp:taxon-name-part></tp:taxon-name></named-content>; order: <named-content xmlns:xlink="http://www.w3.org/1999/xlink" content-type="dwc:order" xlink:type="simple"><tp:taxon-name><tp:taxon-name-part taxon-name-part-type="order">Squamata</tp:taxon-name-part></tp:taxon-name></named-content>; family: <named-content xmlns:xlink="http://www.w3.org/1999/xlink" content-type="dwc:family" xlink:type="simple"><tp:taxon-name><tp:taxon-name-part taxon-name-part-type="family">Scincidae</tp:taxon-name-part></tp:taxon-name></named-content>; genus: <named-content xmlns:xlink="http://www.w3.org/1999/xlink" content-type="dwc:genus" xlink:type="simple"><tp:taxon-name><tp:taxon-name-part taxon-name-part-type="genus">Sphenomorphus</tp:taxon-name-part></tp:taxon-name></named-content>; specificEpithet: <named-content xmlns:xlink="http://www.w3.org/1999/xlink" content-type="dwc:specificEpithet" xlink:type="simple">indicus</named-content>; scientificNameAuthorship: <named-content xmlns:xlink="http://www.w3.org/1999/xlink" content-type="dwc:scientificNameAuthorship" xlink:type="simple">(Gray, 1853)</named-content>; <bold>Location:</bold> country: <named-content xmlns:xlink="http://www.w3.org/1999/xlink" content-type="dwc:country" xlink:type="simple">Vietnam</named-content>; countryCode: <named-content xmlns:xlink="http://www.w3.org/1999/xlink" content-type="dwc:countryCode" xlink:type="simple">VN</named-content>; stateProvince: <named-content xmlns:xlink="http://www.w3.org/1999/xlink" content-type="dwc:stateProvince" xlink:type="simple">Dien Bien</named-content>; county: <named-content xmlns:xlink="http://www.w3.org/1999/xlink" content-type="dwc:county" xlink:type="simple">Muong Nhe</named-content>; locality: <named-content xmlns:xlink="http://www.w3.org/1999/xlink" content-type="dwc:locality" xlink:type="simple">Muong Nhe Nature Reserve, Chung Chai sector</named-content>; verbatimElevation: <named-content xmlns:xlink="http://www.w3.org/1999/xlink" content-type="dwc:verbatimElevation" xlink:type="simple">848 m</named-content>; verbatimLatitude: <named-content xmlns:xlink="http://www.w3.org/1999/xlink" content-type="dwc:verbatimLatitude" xlink:type="simple">22°13’57"N</named-content>; verbatimLongitude: <named-content xmlns:xlink="http://www.w3.org/1999/xlink" content-type="dwc:verbatimLongitude" xlink:type="simple">102°22’49.9"E</named-content>; verbatimCoordinateSystem: <named-content xmlns:xlink="http://www.w3.org/1999/xlink" content-type="dwc:verbatimCoordinateSystem" xlink:type="simple">WGS84</named-content>; <bold>Event:</bold> eventDate: <named-content xmlns:xlink="http://www.w3.org/1999/xlink" content-type="dwc:eventDate" xlink:type="simple">March 21, 2014</named-content>; eventRemarks: <named-content xmlns:xlink="http://www.w3.org/1999/xlink" content-type="dwc:eventRemarks" xlink:type="simple">collected by DTL et al.</named-content>; <bold>Record Level:</bold> language: <named-content xmlns:xlink="http://www.w3.org/1999/xlink" content-type="dwc:language" xlink:type="simple">en</named-content>; collectionCode: <named-content xmlns:xlink="http://www.w3.org/1999/xlink" content-type="dwc:collectionCode" xlink:type="simple">Reptiles</named-content>; basisOfRecord: <named-content xmlns:xlink="http://www.w3.org/1999/xlink" content-type="dwc:basisOfRecord" xlink:type="simple">PreservedSpecimen</named-content></p></list-item></list></tp:treatment-sec><tp:treatment-sec sec-type="Description"><title>Description</title><p>Morphological characters (determination after <xref ref-type="bibr" rid="B988874">Smith 1935</xref>, <xref ref-type="bibr" rid="B988898">Taylor 1963</xref>, <xref ref-type="bibr" rid="B988831">Nguyen et al. 2011</xref>). Large-sized skinks, females: SVL 78.8–82.6 mm (n = 2), TaL 141.3–151 mm (n = 2); males: SVL 63.4–69.6 mm (n = 2), TaL 112.2 mm (n = 1). For further measurements and proportions see Table <xref ref-type="table" rid="T992307">1</xref>.</p><p>Head longer than wide; rostral wider than high; supranasals absent; prefrontals separated from each other by frontal; parietals in contact posteriorly; one pair of enlarged nuchal scales; loreals 2; supraoculars 4, followed by two small postsupraoculars; primary temporals 2; secondary temporals 2; lower eyelid scaly; supralabials 7, the fifth and sixth below the eye, separated from it by a row of small scales; external ear present, with three very small lobules, tympanum deeply sunk; mental wider than long; infralabials 7; postmental undivided; midbody scales in 34–36 rows; dorsal scales between lateral stripes in ½ + 8 + ½ rows, smooth, as large as the lateral scales; paravertebral scales 68–74; ventrals in 65–69 transverse rows, smooth; precloacals 2, enlarged; medial subcaudals not widened; limbs short, pentadactyl; fingers and toes meeting when adpressed; subdigital lamellae smooth, 11 under fourth finger and 15–18 under fourth toe.</p><p>Coloration in alcohol. Dorsum and tail base bronze brown; upper lateral zone with a dark gray stripe, in width of 3 or 4 scales, from behind eye to tail base; light dorsolateral stripe present on neck and shoulder, the lower margin of dark stripe with some broken light spots; lower lateral zone light gray; ventral white. For coloration in life see Fig. <xref ref-type="fig" rid="F989578">7</xref>.</p></tp:treatment-sec><tp:treatment-sec sec-type="Distribution"><title>Distribution</title><p>In Vietnam, this species is a common species known from Lao Cai and Lang Son provinces in the North southwards to Dong Nai Province. Elsewhere, this species has been recorded from India, Bhutan, China, Taiwan, Myanmar, Laos, Thailand, Cambodia, Malaysia, and Indonesia (Nguyen et al., 2009). This is the first record of the species in Dien Bien Province.</p></tp:treatment-sec><tp:treatment-sec sec-type="Ecology"><title>Ecology</title><p>The specimens were collected between 9:00 and 12:00 on the ground. The surrounding habitat was secondary forest of small hardwood, bamboo and shrub.</p></tp:treatment-sec><tp:treatment-sec><!--Section generated to contain objects referenced in tp:taxon-treatment.--><table-wrap id="T992307" position="float" orientation="portrait"><label>Table 1.</label><caption><p>Measurements (in mm) and proportions of skink specimens from northwestern Vietnam.</p></caption><table rules="all" border="0"><tbody><tr><td rowspan="1" colspan="1">Cha-racter</td><td rowspan="1" colspan="4">
              <italic><tp:taxon-name><tp:taxon-name-part taxon-name-part-type="genus">Eutropis</tp:taxon-name-part> <tp:taxon-name-part taxon-name-part-type="species">macularius</tp:taxon-name-part></tp:taxon-name></italic>
            </td><td rowspan="1" colspan="1">
              <italic><tp:taxon-name><tp:taxon-name-part taxon-name-part-type="genus">Scincella</tp:taxon-name-part> <tp:taxon-name-part taxon-name-part-type="species">devorator</tp:taxon-name-part></tp:taxon-name></italic>
            </td><td rowspan="1" colspan="1">
              <italic><tp:taxon-name><tp:taxon-name-part taxon-name-part-type="genus">Scincella</tp:taxon-name-part> <tp:taxon-name-part taxon-name-part-type="species">monticola</tp:taxon-name-part></tp:taxon-name></italic>
            </td><td rowspan="1" colspan="4">
              <italic><tp:taxon-name><tp:taxon-name-part taxon-name-part-type="genus">Scincella</tp:taxon-name-part> <tp:taxon-name-part taxon-name-part-type="species">ochracea</tp:taxon-name-part></tp:taxon-name></italic>
            </td><td rowspan="1" colspan="1">
              <italic><tp:taxon-name><tp:taxon-name-part taxon-name-part-type="genus">Sphenomorphus</tp:taxon-name-part> <tp:taxon-name-part taxon-name-part-type="species">cryptotis</tp:taxon-name-part></tp:taxon-name></italic>
            </td><td rowspan="1" colspan="2">
              <italic><tp:taxon-name><tp:taxon-name-part taxon-name-part-type="genus">Sphenomorphus</tp:taxon-name-part> <tp:taxon-name-part taxon-name-part-type="species">indicus</tp:taxon-name-part></tp:taxon-name></italic>
            </td></tr><tr><td rowspan="1" colspan="1"/><td rowspan="1" colspan="1">Min–<break/>Max (n=5 ♂)</td><td rowspan="1" colspan="1">Mean±<break/>SD<break/>♂)</td><td rowspan="1" colspan="1">Min–Max<break/>♀)</td><td rowspan="1" colspan="1">Mean±<break/>SD<break/>(n=4 ♀)</td><td rowspan="1" colspan="1">Min–<break/>Max (n=2 ♀)</td><td rowspan="1" colspan="1">(n=1 ♀)</td><td rowspan="1" colspan="1">Min–<break/>Max (n=6 ♂)</td><td rowspan="1" colspan="1">Mean±<break/>SD<break/>(n=6 ♂)</td><td rowspan="1" colspan="1">Min–<break/>Max (n=5 ♀)</td><td rowspan="1" colspan="1">Mean±<break/>SD<break/>(n=5 ♀)</td><td rowspan="1" colspan="1">(n=1 ♀)</td><td rowspan="1" colspan="1">Min–Max (n=2 ♂)</td><td rowspan="1" colspan="1">Min–Max (n=2 ♀)</td></tr><tr><td rowspan="1" colspan="1">SVL</td><td rowspan="1" colspan="1">55.6–61.7</td><td rowspan="1" colspan="1">58.3±<break/>2.4</td><td rowspan="1" colspan="1">55.4–59.6</td><td rowspan="1" colspan="1">57.5±<break/>1.7</td><td rowspan="1" colspan="1">52.1–53.9</td><td rowspan="1" colspan="1">27.0</td><td rowspan="1" colspan="1">34.2–45.4</td><td rowspan="1" colspan="1">42.0±<break/>4.6</td><td rowspan="1" colspan="1">43.2–50.0</td><td rowspan="1" colspan="1">46.5±<break/>2.5</td><td rowspan="1" colspan="1">68.2</td><td rowspan="1" colspan="1">63.4–69.6</td><td rowspan="1" colspan="1">78.8–82.6</td></tr><tr><td rowspan="1" colspan="1">TaL</td><td rowspan="1" colspan="1">95.4</td><td rowspan="1" colspan="1">95.4</td><td rowspan="1" colspan="1">80.5–85.7</td><td rowspan="1" colspan="1">83.6±<break/>2.7</td><td rowspan="1" colspan="1">–</td><td rowspan="1" colspan="1">37.6</td><td rowspan="1" colspan="1">62.3–75.0</td><td rowspan="1" colspan="1">68.82±<break/>4.2</td><td rowspan="1" colspan="1">63.9</td><td rowspan="1" colspan="1">–</td><td rowspan="1" colspan="1">116.8</td><td rowspan="1" colspan="1">112.2</td><td rowspan="1" colspan="1">141.3–151.0</td></tr><tr><td rowspan="1" colspan="1">AG</td><td rowspan="1" colspan="1">24.1–30.4</td><td rowspan="1" colspan="1">27.2±<break/>2.9</td><td rowspan="1" colspan="1">26.7–29.0</td><td rowspan="1" colspan="1">27.5±<break/>1.0</td><td rowspan="1" colspan="1">27.3–<break/>28</td><td rowspan="1" colspan="1">13.8</td><td rowspan="1" colspan="1">17.9–24.4</td><td rowspan="1" colspan="1">21.5±<break/>2.4</td><td rowspan="1" colspan="1">26.1–30.0</td><td rowspan="1" colspan="1">27.4±<break/>1.5</td><td rowspan="1" colspan="1">32.8</td><td rowspan="1" colspan="1">32.7–30.1</td><td rowspan="1" colspan="1">40.6–41.0</td></tr><tr><td rowspan="1" colspan="1">SL</td><td rowspan="1" colspan="1">4.8–5.6</td><td rowspan="1" colspan="1">5.2±<break/>0.3</td><td rowspan="1" colspan="1">5.0–<break/>5.2</td><td rowspan="1" colspan="1">5.0±<break/>0.1</td><td rowspan="1" colspan="1">4.3–<break/>4.4</td><td rowspan="1" colspan="1">2.4</td><td rowspan="1" colspan="1">3.0–3.4</td><td rowspan="1" colspan="1">3.2±<break/>0.1</td><td rowspan="1" colspan="1">2.4–3.0</td><td rowspan="1" colspan="1">2.8±<break/>0.3</td><td rowspan="1" colspan="1">6.4</td><td rowspan="1" colspan="1">5.5–5.3</td><td rowspan="1" colspan="1">6.9</td></tr><tr><td rowspan="1" colspan="1">STL</td><td rowspan="1" colspan="1">11.6–13.0</td><td rowspan="1" colspan="1">12.4±<break/>0.5</td><td rowspan="1" colspan="1">11.2–12.0</td><td rowspan="1" colspan="1">11.6±<break/>0.3</td><td rowspan="1" colspan="1">9.9–<break/>10.1</td><td rowspan="1" colspan="1">5.5</td><td rowspan="1" colspan="1">6.8–8.7</td><td rowspan="1" colspan="1">8.0±<break/>0.7</td><td rowspan="1" colspan="1">7.0–7.9</td><td rowspan="1" colspan="1">7.6±<break/>0.4</td><td rowspan="1" colspan="1">14.6</td><td rowspan="1" colspan="1">12.6–12.8</td><td rowspan="1" colspan="1">16.5–16.6</td></tr><tr><td rowspan="1" colspan="1">SFlL</td><td rowspan="1" colspan="1">21.1–24.0</td><td rowspan="1" colspan="1">22.1±<break/>1.2</td><td rowspan="1" colspan="1">19.5–22.2</td><td rowspan="1" colspan="1">20.6±<break/>1.2</td><td rowspan="1" colspan="1">18.0–18.8</td><td rowspan="1" colspan="1">10.4</td><td rowspan="1" colspan="1">12.9–16.2</td><td rowspan="1" colspan="1">15.3±<break/>1.4</td><td rowspan="1" colspan="1">12.4–15.9</td><td rowspan="1" colspan="1">14.5±<break/>1.4</td><td rowspan="1" colspan="1">27.3</td><td rowspan="1" colspan="1">21.9</td><td rowspan="1" colspan="1">29.8–30.7</td></tr><tr><td rowspan="1" colspan="1">END</td><td rowspan="1" colspan="1">3.2–3.5</td><td rowspan="1" colspan="1">3.3±<break/>0.1</td><td rowspan="1" colspan="1">3.0–<break/>3.8</td><td rowspan="1" colspan="1">3.5±<break/>0.3</td><td rowspan="1" colspan="1">2.9</td><td rowspan="1" colspan="1">1.1</td><td rowspan="1" colspan="1">1.8–2.1</td><td rowspan="1" colspan="1">1.9±<break/>0.2</td><td rowspan="1" colspan="1">1.8–2.2</td><td rowspan="1" colspan="1">2.0±<break/>0.2</td><td rowspan="1" colspan="1">4.1</td><td rowspan="1" colspan="1">3.5–3.7</td><td rowspan="1" colspan="1">4.3–<break/>4.5</td></tr><tr><td rowspan="1" colspan="1">EL</td><td rowspan="1" colspan="1">3.4–4.0</td><td rowspan="1" colspan="1">3.7±<break/>0.2</td><td rowspan="1" colspan="1">3.0–<break/>3.8</td><td rowspan="1" colspan="1">3.4±<break/>0.3</td><td rowspan="1" colspan="1">1.1–<break/>1.5</td><td rowspan="1" colspan="1">1.6</td><td rowspan="1" colspan="1">1.8–2.9</td><td rowspan="1" colspan="1">2.3±<break/>0.5</td><td rowspan="1" colspan="1">1.7–2.7</td><td rowspan="1" colspan="1">2.1±<break/>0.4</td><td rowspan="1" colspan="1">4.6</td><td rowspan="1" colspan="1">3.9</td><td rowspan="1" colspan="1">4.1–<break/>4.4</td></tr><tr><td rowspan="1" colspan="1">HL</td><td rowspan="1" colspan="1">10.6–11.1</td><td rowspan="1" colspan="1">10.9±<break/>0.2</td><td rowspan="1" colspan="1">9.3–<break/>9.7</td><td rowspan="1" colspan="1">9.6±<break/>0.2</td><td rowspan="1" colspan="1">9.4–<break/>9.5</td><td rowspan="1" colspan="1">5.6</td><td rowspan="1" colspan="1">6.4–8.2</td><td rowspan="1" colspan="1">7.9±<break/>0.7</td><td rowspan="1" colspan="1">6.9–8.0</td><td rowspan="1" colspan="1">7.5±<break/>0.5</td><td rowspan="1" colspan="1">14.3</td><td rowspan="1" colspan="1">11.6–11.9</td><td rowspan="1" colspan="1">14.3–14.6</td></tr><tr><td rowspan="1" colspan="1">HW</td><td rowspan="1" colspan="1">7.6–9.3</td><td rowspan="1" colspan="1">8.7±<break/>0.7</td><td rowspan="1" colspan="1">8.1–<break/>8.9</td><td rowspan="1" colspan="1">8.6±<break/>0.4</td><td rowspan="1" colspan="1">7.2–<break/>7.1</td><td rowspan="1" colspan="1">4.0</td><td rowspan="1" colspan="1">4.5–5.8</td><td rowspan="1" colspan="1">5.3±<break/>0.5</td><td rowspan="1" colspan="1">4.8–10.4</td><td rowspan="1" colspan="1">6.1±<break/>2.4</td><td rowspan="1" colspan="1">9.9</td><td rowspan="1" colspan="1">9.0–9.9</td><td rowspan="1" colspan="1">11.9–12.2</td></tr><tr><td rowspan="1" colspan="1">HH</td><td rowspan="1" colspan="1">6.4–7.5</td><td rowspan="1" colspan="1">7.0±<break/>0.4</td><td rowspan="1" colspan="1">6.7–<break/>7.3</td><td rowspan="1" colspan="1">7.0±<break/>0.3</td><td rowspan="1" colspan="1">5.4–<break/>5.6</td><td rowspan="1" colspan="1">2.8</td><td rowspan="1" colspan="1">3.4–4.4</td><td rowspan="1" colspan="1">4.10±<break/>0.4</td><td rowspan="1" colspan="1">3.6–4.3</td><td rowspan="1" colspan="1">3.9±<break/>0.3</td><td rowspan="1" colspan="1">7.8</td><td rowspan="1" colspan="1">6.7–7.0</td><td rowspan="1" colspan="1">9.7–<break/>9.8</td></tr><tr><td rowspan="1" colspan="1">TYD</td><td rowspan="1" colspan="1">1.3–1.4</td><td rowspan="1" colspan="1">1.3±<break/>0.1</td><td rowspan="1" colspan="1">1.1–<break/>1.4</td><td rowspan="1" colspan="1">1.3±<break/>0.1</td><td rowspan="1" colspan="1">1.0–<break/>1.1</td><td rowspan="1" colspan="1">1.0</td><td rowspan="1" colspan="1">1.2–1.5</td><td rowspan="1" colspan="1">1.4±<break/>0.1</td><td rowspan="1" colspan="1">1.3–1.8</td><td rowspan="1" colspan="1">1.4±<break/>0.2</td><td rowspan="1" colspan="1">1.5</td><td rowspan="1" colspan="1">2.1–2.2</td><td rowspan="1" colspan="1">2.4–<break/>2.6</td></tr><tr><td rowspan="1" colspan="1">FlL</td><td rowspan="1" colspan="1">17.2–20.2</td><td rowspan="1" colspan="1">18.3±<break/>1.3</td><td rowspan="1" colspan="1">16.8–17.8</td><td rowspan="1" colspan="1">17.4±<break/>0.4</td><td rowspan="1" colspan="1">17.0–17.2</td><td rowspan="1" colspan="1">5.8</td><td rowspan="1" colspan="1">9.2–10.4</td><td rowspan="1" colspan="1">9.8±<break/>0.5</td><td rowspan="1" colspan="1">7.6–9.7</td><td rowspan="1" colspan="1">8.9±<break/>0.8</td><td rowspan="1" colspan="1">19.3</td><td rowspan="1" colspan="1">17.5–18.6</td><td rowspan="1" colspan="1">20.0–20.6</td></tr><tr><td rowspan="1" colspan="1">HlL</td><td rowspan="1" colspan="1">25.9–27.9</td><td rowspan="1" colspan="1">26.4±<break/>1.0</td><td rowspan="1" colspan="1">24.7–25.0</td><td rowspan="1" colspan="1">24.8±<break/>0.2</td><td rowspan="1" colspan="1">21.6–22.1</td><td rowspan="1" colspan="1">7.8</td><td rowspan="1" colspan="1">12.7–16.6</td><td rowspan="1" colspan="1">15.0±<break/>1.4</td><td rowspan="1" colspan="1">13.9–15.2</td><td rowspan="1" colspan="1">14.6±<break/>0.5</td><td rowspan="1" colspan="1">28.2</td><td rowspan="1" colspan="1">26.6–27.6</td><td rowspan="1" colspan="1">30.7–34.9</td></tr><tr><td rowspan="1" colspan="1">SVL/<break/>TaL</td><td rowspan="1" colspan="1">0.65</td><td rowspan="1" colspan="1">0.65</td><td rowspan="1" colspan="1">0.65–0.74</td><td rowspan="1" colspan="1">0.69±<break/>0.05</td><td rowspan="1" colspan="1">–</td><td rowspan="1" colspan="1">0.72</td><td rowspan="1" colspan="1">0.58–0.72</td><td rowspan="1" colspan="1">0.65±<break/>0.1</td><td rowspan="1" colspan="1">0.72</td><td rowspan="1" colspan="1">–</td><td rowspan="1" colspan="1">0.6</td><td rowspan="1" colspan="1">0.62</td><td rowspan="1" colspan="1">0.52–0.58</td></tr><tr><td rowspan="1" colspan="1">FIL/<break/>SVL</td><td rowspan="1" colspan="1">0.31–0.33</td><td rowspan="1" colspan="1">0.32±<break/>0.01</td><td rowspan="1" colspan="1">0.29–0.31</td><td rowspan="1" colspan="1">0.3±<break/>0.01</td><td rowspan="1" colspan="1">0.32–0.33</td><td rowspan="1" colspan="1">0.21</td><td rowspan="1" colspan="1">0.22–0.27</td><td rowspan="1" colspan="1">0.24±<break/>0.02</td><td rowspan="1" colspan="1">0.17–0.21</td><td rowspan="1" colspan="1">0.2±<break/>0.01</td><td rowspan="1" colspan="1">0.28</td><td rowspan="1" colspan="1">0.25–0.29</td><td rowspan="1" colspan="1">0.25</td></tr><tr><td rowspan="1" colspan="1">HIL/<break/>SVL</td><td rowspan="1" colspan="1">0.45–0.47</td><td rowspan="1" colspan="1">0.46±<break/>0.01</td><td rowspan="1" colspan="1">0.41–0.45</td><td rowspan="1" colspan="1">0.43±<break/>0.02</td><td rowspan="1" colspan="1">0.4–<break/>0.42</td><td rowspan="1" colspan="1">0.29</td><td rowspan="1" colspan="1">0.34–0.38</td><td rowspan="1" colspan="1">0.36±<break/>0.02</td><td rowspan="1" colspan="1">0.3–0.32</td><td rowspan="1" colspan="1">0.3±<break/>0.01</td><td rowspan="1" colspan="1">0.41</td><td rowspan="1" colspan="1">0.38–0.44</td><td rowspan="1" colspan="1">0.39–0.42</td></tr></tbody></table></table-wrap><fig id="F989578" position="float" orientation="portrait"><label>Figure 7.</label><caption><p><italic><tp:taxon-name><tp:taxon-name-part taxon-name-part-type="genus">Sphenomorphus</tp:taxon-name-part> <tp:taxon-name-part taxon-name-part-type="species">indicus</tp:taxon-name-part></tp:taxon-name></italic> (HNUE MNR.65, adult female) from Dien Bien Province, Vietnam</p></caption><graphic xmlns:xlink="http://www.w3.org/1999/xlink" xlink:href="biodiversity_data_journal-3-e4284-g007.jpg" position="float" id="oo_34664.JPG" orientation="portrait" xlink:type="simple"/></fig></tp:treatment-sec><ref-list><ref id="B988874"><element-citation xmlns:xlink="http://www.w3.org/1999/xlink" publication-type="article" xlink:type="simple"><person-group person-group-type="author"><name name-style="western"><surname>Smith</surname><given-names>M. A.</given-names></name></person-group><year>1935</year><article-title>The fauna of British India, including Ceylon and Burma. <tp:taxon-name><tp:taxon-name-part taxon-name-part-type="class">Reptilia</tp:taxon-name-part></tp:taxon-name> and <tp:taxon-name><tp:taxon-name-part taxon-name-part-type="class">Amphibia</tp:taxon-name-part></tp:taxon-name>. Volume 2-<tp:taxon-name><tp:taxon-name-part taxon-name-part-type="suborder">Sauria</tp:taxon-name-part></tp:taxon-name>.</article-title><source>Taylor and Francis, London</source><volume>2</volume><fpage>440 pp</fpage></element-citation></ref><ref id="B988898"><element-citation xmlns:xlink="http://www.w3.org/1999/xlink" publication-type="article" xlink:type="simple"><person-group person-group-type="author"><name name-style="western"><surname>Taylor</surname><given-names>E. H.</given-names></name></person-group><year>1963</year><article-title>The lizards of Thailand</article-title><source>University of Kansas Science Bulletin</source><volume>44</volume><fpage>687</fpage><lpage>1077</lpage></element-citation></ref><ref id="B988831"><element-citation xmlns:xlink="http://www.w3.org/1999/xlink" publication-type="article" xlink:type="simple"><person-group person-group-type="author"><name name-style="western"><surname>Nguyen</surname><given-names>T. Q.</given-names></name><name name-style="western"><surname>Schmitz</surname><given-names>A.</given-names></name><name name-style="western"><surname>Nguyen</surname><given-names>T. T.</given-names></name><name name-style="western"><surname>Orlov</surname><given-names>N. L.</given-names></name><name name-style="western"><surname>Böhme</surname><given-names>W.</given-names></name><name name-style="western"><surname>Ziegler</surname><given-names>T.</given-names></name></person-group><year>2011</year><article-title>A review of the genus <italic><tp:taxon-name><tp:taxon-name-part taxon-name-part-type="genus">Sphenormorphus</tp:taxon-name-part></tp:taxon-name></italic> Fitzinger, 1843 (<tp:taxon-name><tp:taxon-name-part taxon-name-part-type="order">Squamata</tp:taxon-name-part></tp:taxon-name>: <tp:taxon-name><tp:taxon-name-part taxon-name-part-type="suborder">Sauria</tp:taxon-name-part></tp:taxon-name>: <tp:taxon-name><tp:taxon-name-part taxon-name-part-type="family">Scincidae</tp:taxon-name-part></tp:taxon-name>) in Vietnam, with description of a new species from northern Vietnam and Hainan Island, southern China and the first record of <italic><tp:taxon-name><tp:taxon-name-part taxon-name-part-type="genus">Sphenomorphus</tp:taxon-name-part> <tp:taxon-name-part taxon-name-part-type="species">mimicus</tp:taxon-name-part></tp:taxon-name></italic> Taylor, 1962 from Vietnam</article-title><source>Journal of Herpetology</source><volume>45</volume><issue>2</issue><fpage>145</fpage><lpage>154</lpage><pub-id pub-id-type="doi">10.1670/09-068.1</pub-id></element-citation></ref></ref-list></tp:taxon-treatment>
